# Supplementary material for: Microplastic-Mediated Transfer of Tetracycline Resistance: Unveiling the Role of Mussels in Marine Ecosystems
Source: Antibiotics (Basel). 2024 Aug 2;13(8):727. doi: 10.3390/antibiotics13080727 (PMC11350897; doi:10.3390/antibiotics13080727)
Supplement: Supplementary file 1 [file antibiotics-13-00727-s001.zip]

Archive with 1 entries (1 files):
- antibiotics-3132756-supplementary.pdf
